# Supplementary material for: Putting It All Together: The Roles of Ribosomal Proteins in Nucleolar Stages of 60S Ribosomal Assembly in the Yeast Saccharomyces cerevisiae
Source: Biomolecules. 2024 Aug 9;14(8):975. doi: 10.3390/biom14080975 (PMC11353139; doi:10.3390/biom14080975)
Supplement: Supplementary file 1 [file biomolecules-14-00975-s001.zip]

Archive with 17 entries (16 files):
- Supplemental/
- Supplemental/FigureS3-pg1.jpg
- __MACOSX/Supplemental/._FigureS3-pg1.jpg
- Supplemental/.DS_Store
- __MACOSX/Supplemental/._.DS_Store
- Supplemental/Supplemental-Figure-Legends-UPDATE-aug8.docx
- __MACOSX/Supplemental/._Supplemental-Figure-Legends-UPDATE-aug8.docx
- Supplemental/FigureS3-pg2.jpg
- __MACOSX/Supplemental/._FigureS3-pg2.jpg
- Supplemental/FigureS2A-S2B.jpg
- __MACOSX/Supplemental/._FigureS2A-S2B.jpg
- Supplemental/FigureS1.jpg
- __MACOSX/Supplemental/._FigureS1.jpg
- Supplemental/~$pplemental-Figure-Legends-UPDATE-aug8.docx
- __MACOSX/Supplemental/._~$pplemental-Figure-Legends-UPDATE-aug8.docx
- Supplemental/FigureS2C.jpg
- __MACOSX/Supplemental/._FigureS2C.jpg
